# Supplementary material for: Tankyrases maintain homeostasis of intestinal epithelium by preventing cell death
Source: PLoS Genet. 2018 Sep 27;14(9):e1007697. doi: 10.1371/journal.pgen.1007697 (PMC6177203; doi:10.1371/journal.pgen.1007697)
Supplement: S2 Table — (XLSX) [file pgen.1007697.s008.xlsx]

## Sheet: Figure 1
Figure 1C
Days elapsed	Control (No.)	DKO (No.)
0	24	24
6	24	24
7	24	23
8	24	19
9	24	12
10	24	7
15	24	3
Figure 1D
Intestine length (cm)		Colon length (cm)
Control	DKO	Control	DKO
27.8	10.2	5.3	5.4
27.5	19.7	6.1	5.7
28.2	16.9	5.8	5.8
28.5	18.4	5.9	5.8
27.4	20.1	6.2	6.1
	Figure 1E
	Day 4		Day 5
Mice	Control (No.)	DKO (No.)	Control (No.)	DKO (No.)
1	13	15	15	1
	15	14	14	1
	17	17	17	2
	16	16	16	3
	18	18	18	2
	18	17	21	1
	18	18	18	0
	15	15	15	0
	20	18	20	3
	19	16	19	0
2	19	19	19	0
	17	16	18	2
	20	18	20	3
	18	18	18	0
	19	19	19	3
	20	20	20	1
	16	20	19	2
	21	18	21	1
	18	17	18	1
	16	16	16	2
3	15	15	15	3
	14	14	14	2
	13	13	13	1
	19	17	19	1
	18	18	18	0
	20	18	20	2
	20	20	21	2
	16	16	16	3
	17	20	17	3
	18	19	19	2
4	18	18	18	2
	20	19	20	2
	19	16	21	1
	17	17	17	0
	18	18	18	1
	16	16	16	0
	15	15	15	2
	17	19	19	0
	18	18	18	1
	19	18	18	0

## Sheet: Figure 2
	Figure 2A				Figure 2B			Figure 2C					Figure 2D
Mice	Control (No.)	DKO (No.)		Mice	Control (No.)	DKO (No.)		mice	Control(%)	DKO(%)		Mice	Control (No.)	DKO (No.)
1	189	192		1	234	217		1	5.82	10.47		1	1	8
	214	91			206	91		2	9.97	23.26			0	5
	204	201			183	136		3	10.88	12.6			0	7
	238	121			156	162		4	13.88	14.16			2	10
	151	131			199	142		5	8.39	13.91			1	11
	171	189			269	228		6	10.76	20.11			0	9
	192	169			164	161							0	8
	142	171			234	103							1	7
	139	104			143	182							0	3
	235	89			165	195							1	5
2	149	159		2	197	129						2	2	6
	178	139			216	194							0	7
	193	105			212	185							0	3
	149	179			149	179							0	2
	208	101			172	154							1	3
	157	101			201	191							2	4
	126	117			127	175							1	3
	109	121			232	121							0	4
	117	105			149	178							0	2
	129	99			245	169							1	4
3	166	177		3	234	177						3	3	6
	147	157			228	199							2	3
	189	97			234	179							1	2
	140	127			159	189							4	4
	159	143			253	116							0	11
	177	159			199	192							0	8
	194	99			191	135							0	7
	182	137			178	165							1	6
	161	173			156	212							2	5
	119	137			237	113							2	5
4	111	112		4	144	133						4	2	6
	141	124			88	159							3	4
	133	114			182	189							3	3
	147	92			162	189							2	5
	139	149			128	198							2	5
	113	154			152	170							3	4
	159	119			167	221							4	3
	167	183			189	167							1	2
	99	139			218	143							0	5
	191	101			149	215							0	9

## Sheet: Figure 3
	Figure 3A				Figure3B			Figure 3C
Mice	Control (No.)	DKO (No.)		Mice	Control (No.)	DKO (No.)		Control(%)	DKO(%)
1	11	5		1	19	3		2.85	0.14
	8	6			15	1		3.37	0.09
	12	3			20	2		4.47	0.15
	11	2			28	2		4.4	0.71
	10	3			20	0		3.11	0.08
	6	1			30	1		2.56	0.88
	8	1			11	0
	11	0			26	2
	7	1			25	1
	8	2			24	1
2	8	1		2	18	2
	10	1			16	3					Figure 3D
	9	3			22	2			Control (Relative fold change)			DKO (Relative fold change)
	8	0			23	1		Lgr5	0.623	1.54	1	0.021	0.055	0.03
	8	4			27	0		Olfm4	0.975	0.879	1	0.013	0.025	0.039
	11	2			28	4		Ascl2	1.045	0.959	1	0.119	0.238	0.178
	9	0			16	2		EphB2	1.292	0.933	1	0.267	0.305	0.29
	10	3			17	1		Hopx1	1.099	1.128	1	0.338	0.419	0.384
	9	2			19	0		Tnks1	0.873	1.167	1	0.069	0.045	0.062
	9	2			23	2		Tnks2	1.509	0.704	1	0.527	0.317	0.253
3	10	2		3	31	2
	10	3			32	1
	9	2			25	4
	8	3			17	3
	11	1			23	6
	9	1			20	4		Figure 3E
	10	2			18	6		Control+EtOH (%)	Control+4-OHT (%)	DKO-Lgr5+EtOH (%)	DKO-Lgr5+4-OHT (%)
	9	3			17	9		0.29	0.26	0.24	0.06
	8	2			19	4		0.53	0.53	0.56	0.09
	11	5			23	1		0.61	0.59	0.66	0.04
4	8	4		4	31	2		0.45	0.49	0.48	0.07
	8	2			32	3		0.58	0.51	0.54	0.1
	8	5			25	3
	10	3			17	4
	7	8			23	4
	10	4			20	5
	7	1			18	5
	12	2			17	6
	9	9			15	8
	8	2			24	4

## Sheet: Figure 4
	Figure 4A						Figure 4B				Figure 4C
	Day 4		Day 5			Mice	Control (No.)	DKO (No.)		Mice	Control (No.)	DKO (No.)
Mice	Control (No.)	DKO (No.)	Control (No.)	DKO (No.)		1	68	66		1	17	25
1	70	47	59	4			81	29			17	18
	65	40	68	9			49	28			16	20
	45	45	49	9			62	50			18	16
	60	41	64	12			64	42			14	9
	58	56	59	21			76	27			27	21
	66	51	69	14			73	42			16	10
	36	22	31	11			58	52			20	11
	60	54	67	42			51	36			15	10
	44	38	36	13			61	41			14	14
	75	46	78	53		2	86	25		2	18	13
2	80	37	86	25			79	27			19	14
	48	39	44	45			99	50			19	20
	52	43	58	11			85	37			20	9
	35	50	39	8			55	27			14	17
	40	56	37	5			58	37			9	22
	39	56	43	7			39	35			14	21
	46	42	49	24			32	31			15	8
	49	36	46	15			41	34			14	9
	68	25	61	58			58	35			10	10
	32	42	41	48		3	63	38		3	8	11
3	66	63	58	36			64	46			16	12
	56	54	51	25			62	31			13	11
	49	38	53	16			30	36			12	9
	47	53	43	17			52	40			10	12
	51	39	54	11			57	35			8	11
	52	28	52	19			55	32			7	8
	84	59	83	24			77	30			9	10
	46	43	39	7			40	51			11	8
	90	22	96	17			43	40			4	7
	74	46	82	28		4	73	35		4	14	10
4	66	53	76	39			58	34			9	18
	64	56	68	47			62	37			11	7
	50	44	53	16			42	33			9	3
	64	34	78	9			45	42			8	5
	32	37	38	10			39	38			13	9
	41	38	46	37			35	30			10	10
	61	27	66	45			39	90			7	7
	47	55	41	29			50	39			8	10
	55	59	58	18			45	42			9	8
	39	36	57	61

## Sheet: Figure 5
			Figure 5A
	Control (Relative fold change)			DKO (Relative fold change)
Lgr5	1	1.283	0.887	0.372	0.376	0.385
Axin2	1	0.889	1.099	0.375	0.432	0.529
Ccnd1	1	1.094	0.933	0.519	0.514	0.326
Myc	1	1.228	0.959	0.445	0.651	0.781
mTert	1	1.069	0.975	0.989	0.895	0.857
CD44	1	0.979	1.007	0.807	0.747	0.704
Tnks1	1	0.871	1.457	0.098	0.096	0.079
Tnks2	1	1.509	0.809	0.593	0.44	0.319

## Sheet: Figure 6
Figure 6A									Figure 6C					Figure 6D							Figure 6E
No. of Organoids				Average No. of Buddings per organoid																	Vehicle (Relative fold change)			CHIR99021 (Relative fold change)			4-OHT (Relative fold change)			4-OHT+CHIR99021 (Relative fold change)
Vehicle	CHIR99021	4-OHT	4-OHT+CHIR99021	Vehicle	CHIR99021	4-OHT	4-OHT+CHIR99021		Vehicle (%)	CHIR99021 (%)	4-OHT (%)	4-OHT+CHIR99021 (%)		Vehicle (%)	CHIR99021 (%)	4-OHT (%)	4-OHT+CHIR99021 (%)			Axin2	1	0.992	1.129	1.991	3.78	3.626	0.124	0.132	0.264	0.601	0.525	0.575
23	25	7	17	4	0	0	1		0.24	0.9	0.06	0.17		0	1.6	0	1.8			Ccnd1	1	0.611	1.291	1.483	1.905	1.838	0.253	0.266	0.43	0.652	1.034	0.587
22	26	8	23	4	2	1	4		0.56	0.48	0.09	0.34		0	0.9	8	1			Myc	1	0.985	1.255	1.967	2.794	2.363	0.255	0.436	0.335	0.544	2.488	1.103
24	23	6	16	3	3	1	2		0.66	0.64	0.04	0.38		3.3	0	5.3	3.2			Lgr5	1	0.828	1.129	2.083	4.918	3.873	0.281	0.432	0.086	0.587	0.76	0.528
17	22	7	20	4	3	0	5		0.48	0.82	0.07	0.29		0	3.6	5.1	3.5			Ascl2	1	0.616	1.361	2.186	1.521	2.282	0.203	0.423	0.161	1.327	0.366	0.295
18	21	11	19	2	9	2	4		0.54	0.96	0.1	0.45		0	2.8	5.6	0			Sox9	1	0.909	0.618	1.8	1.581	2.723	0.3	0.305	0.218	0.539	0.602	0.472
16	19	4	15	3	7	1	5							1	1.8	12.1	2.1			EphB2	1	1.129	0.967	1.409	2.061	1.939	0.559	0.532	0.638	0.926	0.965	0.99
26	18	5	15	1	8	0	3							1.7	1.7	0	2.4			EphB3	1	1.256	0.547	2.186	1.479	2.552	0.073	0.316	0.285	0.26	0.743	0.465
25	13	7	16	0	6	0	1							2.2	0	2.9	1.4			Olfm4	1	1.027	0.613	1.582	2.257	3.511	0.197	0.159	0.068	0.381	0.341	0.252
19	16	8	24	3	5	1	0							1.5	3.6	10.3	0			Ki67	1	1.227	1.015	3.135	2.061	2.809	0.449	0.123	0.433	0.822	0.981	1.627
18	14	6	17	4	4	2	3							2.5	1.7	10.5	1.9			Tnks2	1	0.969	0.862	1.046	0.793	1.213	0.185	0.251	0.117	0.196	0.112	0.319
20	15	7	20	4	8	0	0							3.6	1	3	0
21	21	8	21	5	6	1	3							2.7	0	4	3
27	20	5	24	0	5	2	2							1.8	0	9.1	1.9
26	19	12	24	1	4	0	6							1.3	2.4	8.7	1.4
25	18	13	22	3	3	1	5							1.4	0	0	1
16	24	11	14	4	2	1	8							2.8	1.4	5.3	0
15	25	12	21	2	0	2	7							2.1	2.6	8.3	1.2
15	21	13	20	3	4	1	5							0	0	9.5	2.6
18	18	14	23	4	4	2	1							2.4	0.9	7.1	3.2
20	19	9	22	3	4	0	2							0	1.9	6.7	2.4
13	20	11	20	2	3	1	3							0	1.7	10.34	0
15	18	10	23	4	3	0	4							0	2.1	7.9	0
14	19	11	19	3	5	1	1							1.3	2.5	6.4	0
19	23	12	18	2	1	2	4							0	2.3	5.1	0.6
18	21	10	15	5	2	3	5							1.9	1.2	12.11	0.4
13	19	11	17	6	3	0	0							1.6	1.6	8.6	0.9
12	15	9	16	5	3	0	2							0	2	9.6	1.8
14	16	10	20	6	8	0	3							0	0.5	7.6	2.4
19	19	8	19	6	9	1	1							1.1	0.3	8.4	2.1
17	17	8	20	7	6	1	2							3.4	0.8	6.4	3.6
18	20	7	18	6	7	1	3							2.1	0.4	6.8	4
20	21	9	22	2	5	2	1							1.5	0.7	5.8	1.5
21	19	8	20	1	5	3	4							1.8	0.4	3.9	0.6
18	18	9	19	0	0	0	5							1.9	1.2	1.9	0
17	20	10	18	5	3	1	1							0.3	1.5	4.6	0
19	19	9	16	6	3	0	5							1.9	1.9	3.7	0.5
21	26	6	13	4	10	1	2							1.7	2.5	2.9	2.1
23	25	5	14	3	9	2	1							2.5	3.1	8.3	1.5
25	21	7	13	4	7	0	3							2.6	2.4	4.7	1.3
13	24	6	12	1	3	1	2							2.9	1.3	6.8	3.9
				3	6	0	1							3.1	1.6	3.6	4.5
				7	0	0	0							2.1	1.9	4.6	3.2
				5	7	0	2							1.1	1.1	4.8	2.6
				6	8	0	5							1.2	1.5	4.3	3.1
				7	9	1	4							1.9	1.2	6.7	1.3
				3	1	1	3							1.8	2.6	8.9	1.9
				3	2	3	8							1.5	2	7.4	2.6
				0	1	1	7							2.2	0.6	5.8	2.4
				5	3	0	6							2.4	0.3	6.7	3.4
				6	0	2	2							0.6	1.8	4.9	2.8

## Sheet: S1 Figure
	S1D Fig
Days elapsed	Control (Normalized body weight)																									DKO (Normalized body weight)
0	1	1	1	1	1	1	1	1	1	1	1	1	1	1	1	1	1	1	1	1	1	1	1	1		1	1	1	1	1	1	1	1	1	1	1	1	1	1	1	1	1	1	1	1	1	1	1	1
1	1.003	0.982	0.984	1.01	1.033	0.997	0.981	0.99	1	0.981	1	0.97	1.016	0.951	1.004	1.048	0.996	1.018	1.024	1.004	1.037	0.988	0.991	0.996		0.942	0.993	0.95	0.953	0.993	0.994	0.931	1.006	1.005	1.041	1.023	0.959	1	1.012	0.968	1.014	0.989	0.941	0.992	1.018	0.976	1.004	0.972	1.005
2	1.003	1.015	1.039	1.026	1.044	0.997	1.015	0.983	1.047	1	1.034	1.016	0.996	0.926	1.004	0.987	0.955	1.009	0.959	0.981	1.008	0.971	1.004	0.976		0.951	0.976	0.942	0.969	0.989	1.034	0.986	1.023	0.982	0.931	1.07	0.987	0.987	0.927	0.964	0.989	0.97	0.955	0.95	0.993	0.948	0.946	0.957	0.91
3	1.025	1.027	1.006	1.033	0.996	1.026	1.038	1.01	1.067	1	1.023	0.974	0.984	0.936	0.988	1.013	0.963	0.982	0.951	0.951	1.02	0.984	1.004	0.972		0.942	0.976	0.953	0.913	0.993	1.025	1	1.025	0.997	0.88	1.07	1.009	0.936	0.927	0.959	0.951	0.959	0.964	0.954	0.956	0.945	0.962	0.968	0.943
4	1.009	1.033	1.039	1.03	1.029	1.026	1	1.003	1.057	1.026	1.026	0.98	0.972	0.929	0.956	1.009	0.955	0.986	0.918	0.944	1.008	0.971	1.004	0.943		0.97	0.997	0.956	0.854	1	1	1.025	1.02	0.992	0.863	1.023	1.003	0.939	0.943	0.964	0.958	0.952	0.991	0.947	0.971	0.93	0.946	0.941	0.915
5	0.997	1.033	1	1.059	1.029	1.017	1.004	1.013	1.047	1.03	1.034	0.925	0.957	0.929	0.984	1.013	0.963	0.977	0.943	0.951	1.041	0.967	1.013	0.951		0.954	0.993	0.959	0.835	0.985	1.019	0.972	1	0.956	0.89	1.012	1	0.904	0.927	0.923	0.933	0.934	0.959	0.92	0.989	0.905	0.946	0.929	0.896
6	1.013	1.03	1.026	1.046	1	1.014	0.989	1.007	1.064	1.056	1.015	0.964	0.949	0.905	0.96	1.018	0.947	0.977	0.922	0.955	1.061	0.98	1.03	0.972		0.9	0.942	0.93	0.819	0.971	0.956	0.903	0.98	0.936	0.9	0.934	0.994	0.891	0.91	0.869	0.887	0.9	0.914	0.897	0.974	0.85	0.937	0.881	0.863
7	1.041	1.024	1.016	1.049	1.04	1.014	0.977	1.02	1.064	1.06	1.03	0.967	0.941	0.922	0.968	1.013	0.967	0.986	0.935	0.951	1.057	0.975	1.043	0.98		0.842	0.922	0.915	0.854	0.934	0.822	0.847	0.887	0.882	0.77	0.84	0.966	0.875	0.861	0.834	0.81	0.823	0.873	0.855	0.93	0.832	0.874	0.83	0.801
9	1.047	1.03	1.023	1.043	1.051	1.011	1.03	1.01	1.043	1.022	1.026	0.974	0.953	0.922	0.988	1.026	0.963	1.018	0.967	0.97	1.061	0.98	1.022	0.968		0.805	0.85	0.901	0.745	0.872	0.769	0.741	0.789	0.854	0.743	0.812	0.928	0.788	0.796	0.812	0.801	0.802	0.851	0.817	0.842	0.812	0.841	0.806	0.773
10	1.066	1.06	1.026	1.066	1.084	1.046	1.068	1.047	1.087	1.06	1.049	1.023	0.957	0.926	0.992	1.022	0.984	1.028	0.976	0.974	1.053	0.98	1.03	0.972		0.839	0.826	0.927	0.729	0.868	0.763	0.738	0.754	0.821	0.721	0.781	0.884	0.775	0.771	0.791	0.783	0.774	0.814	0.794	0.769	0.778	0.803	0.764	0.754
	S1G Fig			S1H Fig
Mice	Control (No.)	DKO (No.)		Day 4		Day 5		Day 10
1	16	2	Mice	Control (No.)	DKO (No.)	Control (No.)	DKO (No.)	Control (No.)	DKO (No.)
	15	0	1	22	18	19	13	19	16
	18	0		17	14	22	12	15	13
	17	1		13	20	19	11	19	18
	19	3		18	19	21	10	20	13
	21	1		12	18	18	16	13	16
	20	0		14	17	13	15	18	10
	16	0		13	18	18	17	15	20
	21	1		15	15	15	15	16	13
	22	2		16	18	15	18	21	10
2	25	0		18	16	13	16	22	11
	19	0	2	19	14	19	14	16	14
	20	0		17	17	18	17	19	13
	21	0		13	18	18	14	20	18
	15	1		18	18	18	13	14	13
	19	3		19	14	19	13	15	14
	14	2		20	21	20	21	19	21
	16	1		23	12	19	12	14	12
	19	0		17	18	16	18	16	18
	15	0		18	17	18	21	19	15
3	19	1		16	16	16	16	15	16
	20	0	3	15	15	15	15	19	12
	21	3		14	16	14	16	15	16
	23	2		13	15	13	19	21	15
	19	1		19	17	19	17	14	17
	18	0		18	18	18	18	19	18
	17	0		16	18	22	14	18	18
	15	0		21	13	16	13	17	15
	16	0		16	16	16	16	15	16
	20	1		17	20	17	13	16	14
4	20	1		18	19	19	19	15	12
	19	0	4	18	18	18	18	20	18
	15	1		19	14	20	14	14	14
	14	2		19	16	14	16	15	16
	13	2		17	17	17	17	14	17
	21	1		18	18	18	19	13	12
	23	0		16	22	16	14	13	15
	19	0		15	13	15	13	23	13
	18	0		17	19	19	19	19	14
	22	1		18	13	18	20	18	14
				19	18	15	18	22	18

## Sheet: S2 Figure
	S2A Fig				S2B Fig
Mice	Control (No.)	DKO (No.)		Mice	Control (No.)	DKO (No.)
1	131	131		1	96	52
	82	154			95	97
	89	101			81	89
	71	96			96	101
	74	89			119	34
	66	76			101	94
	69	126			93	117
	71	75			121	75
	79	108			113	78
	88	77			123	89
2	255	78		2	134	224
	123	89			149	164
	134	97			221	125
	196	95			136	109
	178	105			239	117
	189	176			177	179
	159	108			195	89
	178	204			244	121
	219	109			189	139
	205	229			247	171
3	199	189		3	186	134
	218	226			134	186
	175	191			153	169
	210	167			202	127
	212	214			236	141
	189	171			228	256
	145	184			142	146
	221	95			95	169
	188	199			202	174
	132	143			208	183
4	219	131		4	169	184
	125	159			185	126
	139	190			130	200
	147	176			224	185
	201	237			127	143
	141	247			159	246
	234	135			185	141
	188	214			111	124
	98	187			257	116
	220	200			195	129

## Sheet: S3 Figure
	S3A Fig				S3B Fig				S3C Fig				S3D Fig
Mice	Control (No.)	DKO (No.)		Mice	Control (No.)	DKO (No.)		Mice	Control (No.)	DKO (No.)		Mice	Control (No.)	DKO (No.)
1	1	5		1	1	5		1	0	5		1	2	8
	1	5			1	5			1	5			2	6
	0	4			0	4			0	6			1	7
	0	3			0	3			0	9			0	8
	0	1			0	1			0	6			3	12
	4	1			4	1			0	8			1	13
	1	6			1	6			2	10			2	15
	0	3			0	3			3	9			0	9
	3	7			3	7			0	9			1	8
	0	4			0	4			0	8			1	9
2	3	8		2	3	8		2	0	6		2	1	6
	0	5			0	4			0	5			0	5
	1	1			4	2			1	7			0	13
	2	0			3	4			0	6			1	16
	0	0			1	0			2	7			2	6
	0	7			2	3			0	8			0	8
	0	3			0	2			0	8			0	10
	3	2			0	5			1	9			1	7
	1	5			0	4			2	12			3	3
	2	0			0	8			0	11			1	5
3	3	5		3	0	7		3	0	10		3	0	3
	0	2			0	5			3	14			0	4
	0	6			0	2			1	13			0	2
	0	4			1	4			2	12			1	1
	4	2			1	3			2	10			2	2
	1	3			1	8			2	8			1	1
	1	4			3	6			3	7			1	5
	2	1			2	3			0	9			1	3
	3	5			2	0			0	6			0	6
	0	3			1	6			0	3			0	4
4	0	1		4	1	0		4	0	5
	0	2			0	7			0	8
	0	6			0	2			1	6
	0	4			0	3			2	7
	0	3			4	5			2	9
	1	5			3	4			1	5
	1	6			2	7			1	4
	2	3			1	8			0	9
	3	3			0	6			2	8
	1	6			2	5			0	11

## Sheet: S4 Figure
	S4A Fig				S4B Fig				S4C Fig
									Day 2							Day 3
Mice	Control (No.)	DKO (No.)		Mice	Control (No.)	DKO (No.)			Ctrl (Relative fold change)			DKO (Relative fold change)				Ctrl (Relative fold change)			DKO (Relative fold change)
1	11	4		1	9	1		Lgr5	1	0.933	1.097	0.407	0.37	0.419	Lgr5	1	1.283	0.887	0.372	0.376	0.385
	14	7			10	2		Olfm4	1	0.929	0.901	0.616	0.588	0.593	Olfm4	1	0.998	1.31	0.152	0.152	0.262
	6	4			10	4		Ascl2	1	0.893	0.977	0.502	0.654	0.652	Ascl2	1	1.173	0.824	0.629	0.595	0.469
	8	3			11	3		EphB2	1	1.157	1.023	0.889	0.805	0.816	EphB2	1	1.157	1.165	0.77	0.833	0.785
	9	2			9	11		Hopx1	1	0.918	0.922	0.727	0.753	0.624	Hopx1	1	1.184	0.979	0.559	0.511	0.658
	9	4			11	4		Tnks1	1	0.809	1.074	0.07	0.039	0.043	Tnks1	1	0.871	1.457	0.098	0.096	0.079
	10	3			10	2		Tnks2	1	0.746	1.019	0.704	0.39	0.469	Tnks2	1	1.509	0.809	0.593	0.44	0.319
	8	3			10	4
	8	5			10	2
	7	4			11	3
2	13	8		2	8	3
	8	4			10	9
	9	8			12	4
	6	6			9	2
	7	6			11	5
	8	5			13	6
	9	3			11	4
	9	5			10	4
	7	3			10	5
	5	4			9	4
3	6	6		3	9	4
	14	7			8	5
	12	5			7	4
	11	4			7	8
	10	8			9	5
	9	3			9	9
	8	5			11	8
	7	8			11	10
	6	6			8	8
	7	8			10	3
4	8	4		4	12	6
	7	5			7	5
	11	3			12	8
	10	9			8	3
	12	5			11	6
	13	6			7	5
	12	4			10	8
	10	4			6	3
	9	3			10	8
	8	5			9	7

[truncated: 2 more sheets: S5 Figure, S6 Figure]
